# Supplementary material for: Role of Zerumbone, a Phytochemical Sesquiterpenoid from Zingiber zerumbet Smith, in Maintaining Macrophage Polarization and Redox Homeostasis
Source: Nutrients. 2022 Dec 19;14(24):5402. doi: 10.3390/nu14245402 (PMC9783216; doi:10.3390/nu14245402)
Supplement: Supplementary file 1 [file nutrients-14-05402-s001.zip]

Archive with 1 entries (1 files):
- nutrients-2039874-supplementary.pdf
